# Supplementary material for: Leveraging the Aggregated Protein Dye YAT2150 for Malaria Chemotherapy
Source: Pharmaceutics. 2024 Sep 30;16(10):1290. doi: 10.3390/pharmaceutics16101290 (PMC11514582; doi:10.3390/pharmaceutics16101290)
Supplement: Supplementary file 1 [file pharmaceutics-16-01290-s001.zip]

Archive with 1 entries (1 files):
- pharmaceutics-3110476-supplementary.pdf
